# Supplementary material for: Modeling Spatio-Temporal Variations in the Habitat Utilization of Swordtip Squid (Uroteuthis edulis) in the East China Sea and Southern Yellow Sea
Source: Animals (Basel). 2023 Nov 12;13(22):3492. doi: 10.3390/ani13223492 (PMC10668723; doi:10.3390/ani13223492)
Supplement: Supplementary file 1 [file animals-13-03492-s001.zip]

Archive with 1 entries (1 files):
- animals-2653116-supplementary.pdf
